# Supplementary material for: Chronic Effect of a Cafeteria Diet and Intensity of Resistance Training on the Circulating Lysophospholipidome in Young Rats
Source: Metabolites. 2021 Jul 22;11(8):471. doi: 10.3390/metabo11080471 (PMC8398762; doi:10.3390/metabo11080471)
Supplement: Supplementary file 1 [file metabolites-11-00471-s001.zip]

Archive with 1 entries (1 files):
- metabolites-1242311-supplementary.pdf
